# Supplementary material for: Acid-Catalyzed Condensation of Benzamide with Glyoxal, and Reaction Features
Source: Molecules. 2022 Feb 7;27(3):1094. doi: 10.3390/molecules27031094 (PMC8838861; doi:10.3390/molecules27031094)
Supplement: Supplementary file 1 [file molecules-27-01094-s001.zip]

Archive with 1 entries (1 files):
- molecules-1516077-supplementary.pdf
